# Supplementary material for: Haplotype analysis from unmanned aerial vehicle imagery of rice MAGIC population for the trait dissection of biomass and plant architecture
Source: J Exp Bot. 2020 Dec 26;72(7):2371–82. doi: 10.1093/jxb/eraa605 (PMC8006554; doi:10.1093/jxb/eraa605)
Supplement: eraa605_suppl_Supplementary_Table [file eraa605_suppl_supplementary_table.xlsx]

## Sheet: Sheet1
Table S1. Haplotype effect on total weight, panicle weight, and stem and leaf weight at the QTLs for vegetation fractions.
	qVF1									qVF4									qVF7									qVF9
Phenotype	AK	BE	TC	MI	SU	TK	HO	RU		AK	BE	TC	MI	SU	TK	HO	RU		AK	BE	TC	MI	SU	TK	HO	RU		AK	BE	TC	MI	SU	TK	HO	RU
TW_2019	68.46	73.1825	74.2182	70.7177	NA	77.0467	75.035	77.8486		69.2412	78.4124	69.9806	77.997	73.1539	65.5389	74.4212	76.1111		76.392	72.7486	74.5056	73.9077	NA	72.0573	71.995	73.3568		67.8589	71.3556	NA	71.5833	74.2654	79.0846	81.4372	75.3929
TW_2018	71.2261	73.8397	78.1778	76.4667	NA	86.5467	79.1533	76.1403		76.1343	76.5599	73.5759	81.9667	77.4103	69.9667	76.6818	77.85		77.4893	77.8139	77.5611	79.991	NA	69.3487	76.5411	77.2494		70.555	75.0906	NA	78.0641	82.1564	81.3513	78.2833	77.5429
PW_2019	28.3456	26.8016	30.1746	24.0216	NA	32.5033	28.41	27.6458		27.1627	32.0556	26.3296	28.7212	27.8795	25.0278	27.6303	27.6972		29.8533	27.0708	29.0167	30.0744	NA	27.9413	26.4811	27.0778		27.4225	25.5389	NA	29.6769	29.1641	31.6872	27.3423	30.5262
PW_2018	32.2533	32.1111	36.627	34.2471	NA	38.2007	36.4667	29.8514		36.4882	34.6444	31.4689	34.1697	35.5795	32.55	32.4599	34.5778		36.404	33.9347	34.35	36.2323	NA	30.128	34.6289	32.9309		32.9465	30.8433	NA	37.4154	37.132	36.0692	32.8244	35.9386
LSW_2019	40.1144	46.3809	44.0436	46.6961	NA	44.5433	46.625	50.2028		42.0784	46.3568	43.6509	49.2758	45.2744	40.5111	46.7909	48.4139		46.5387	45.6778	45.4889	43.8333	NA	44.116	45.5139	46.279		40.4364	45.8167	NA	41.9064	45.1013	47.3974	54.0949	44.8667
LSW_2018	38.9728	41.7286	41.5508	42.2196	NA	48.346	42.6867	46.2889		39.6461	41.9154	42.107	47.797	41.8308	37.4167	44.222	43.2722		41.0853	43.8792	43.2111	43.7587	NA	39.2207	41.9122	44.3185		37.6085	44.2472	NA	40.6487	45.0244	45.282	45.459	41.6043
NA: not available
